# Supplementary material for: Autoantibodies against type I interferons in patients with zoonotic H7N9 influenza: an observational case–control study
Source: eBioMedicine. 2026 Jul 16;130:106387. doi: 10.1016/j.ebiom.2026.106387 (PMC13382596; doi:10.1016/j.ebiom.2026.106387)
Supplement: Supplementary Table S1 [file mmc2.xlsx]

## Sheet: H7N9 patients_summary
Sample ID	Group	Age	Sex (1:Male)	Outcome (1:die)	Anti-IFN_α2 (1:Binding)	Anti-IFN_β1b (1:Binding)	Anti-IFN_ω (1:Binding)	Anti-IFN_α2_0.5 ng/ml (1:neutralizing)	Anti-IFN_α2_10 ng/ml (1:neutralizing)	Anti-IFN_β1b_0.25 ng/ml (1:neutralizing)	Anti-IFN_β1b_1 ng/ml (1:neutralizing)	Anti-IFN_ω_0.2 ng/ml (1:neutralizing)	Anti-IFN_ω_10 ng/ml (1:neutralizing)	Neutralization of the antiviral effect of IFNα2	WGS data available (from DOI: 10.1126/science.abg5953)	MX1 SNV	disease onset date ( year-month-day)	blood collection date (year-month-day)	blood collection (days after disease onset)
1526	H7N9	58	0	1	0	0	0	NA	NA	NA	NA	NA	NA		Yes		NA	2016-03-15	NA
1645	H7N9	43	0	NA	0	0	0	NA	NA	NA	NA	NA	NA				NA	2016-04-15	NA
1648	H7N9	23	1	NA	0	0	0	NA	NA	NA	NA	NA	NA				NA	2016-04-29	NA
1811	H7N9	60	1	1	1	0	0	1	1	NA	NA	NA	NA		Yes		NA	2016-11-20	NA
5139	H7N9	35	0	0	0	0	0	NA	NA	NA	NA	NA	NA		Yes		2017-06-03	2017-06-07	4
4807	H7N9	41	1	0	1	0	0	1	1	NA	NA	NA	NA		Yes	p.V268M (active; rs199543737)	2017-06-01	2017-06-06	5
4118	H7N9	37	0	1	0	1	0	NA	NA	1	1	NA	NA		Yes		2017-05-29	2017-06-05	7
4887	H7N9	45	1	1	0	0	0	NA	NA	NA	NA	NA	NA		Yes		2017-05-28	2017-06-07	10
4088	H7N9	55	0	0	0	0	0	NA	NA	NA	NA	NA	NA		Yes		2017-05-27	2017-06-05	9
3632	H7N9	47	1	0	0	0	0	NA	NA	NA	NA	NA	NA		Yes		2017-05-08	2017-05-16	8
5138	H7N9	74	1	0	1	0	0	1	1	NA	NA	NA	NA		Yes		2017-05-06	2017-05-19	13
3486	H7N9	56	1	0	0	0	0	NA	NA	NA	NA	NA	NA		Yes		2017-05-04	2017-05-12	8
3647	H7N9	60	0	1	0	0	0	NA	NA	NA	NA	NA	NA		Yes		2017-05-04	2017-05-12	8
4839	H7N9	31	1	1	0	1	0	NA	NA	1	1	NA	NA				2017-04-29	2017-05-05	6
3500	H7N9	31	1	0	0	0	0	NA	NA	NA	NA	NA	NA		Yes		2017-04-26	2017-05-04	8
4494	H7N9	25	0	1	0	0	0	NA	NA	NA	NA	NA	NA		Yes	p.I530S (inactive)	2017-04-25	2017-05-01	6
4093	H7N9	43	1	1	0	0	0	NA	NA	NA	NA	NA	NA		Yes		2017-04-24	2017-05-04	10
5142	H7N9	50	0	0	0	0	0	NA	NA	NA	NA	NA	NA				2017-04-21	2017-04-23	2
4530	H7N9	59	1	0	0	0	0	NA	NA	NA	NA	NA	NA				2017-04-20	2017-04-26	6
3433	H7N9	62	1	1	1	0	0	1	1	NA	NA	NA	NA	Yes			2017-04-19	2017-04-30	11
3432	H7N9	61	0	0	0	0	0	NA	NA	NA	NA	NA	NA		Yes		2017-04-18	2017-04-23	5
3435	H7N9	63	0	1	0	0	0	NA	NA	NA	NA	NA	NA				2017-04-17	2017-04-27	10
3428	H7N9	34	1	1	0	0	0	NA	NA	NA	NA	NA	NA		Yes	c.1008+1G>C (inactive; rs1172769444)	2017-04-14	2017-04-20	6
5327	H7N9	59	1	0	0	0	0	NA	NA	NA	NA	NA	NA				2017-04-14	2017-04-21	7
3320	H7N9	43	0	0	0	0	0	NA	NA	NA	NA	NA	NA				2017-04-13	2017-04-17	4
3178	H7N9	81	1	0	0	0	0	NA	NA	NA	NA	NA	NA				2017-04-11	2017-04-12	1
3295	H7N9	34	1	0	0	0	1	NA	NA	NA	NA	0	0				2017-04-10	2017-04-14	4
5136	H7N9	45	1	1	0	0	0	NA	NA	NA	NA	NA	NA		Yes		2017-04-10	2017-04-14	4
3291	H7N9	42	0	0	0	0	0	NA	NA	NA	NA	NA	NA				2017-04-08	2017-04-14	6
3296	H7N9	36	0	0	0	0	0	NA	NA	NA	NA	NA	NA				2017-04-08	2017-04-15	7
4020	H7N9	61	0	1	0	0	0	NA	NA	NA	NA	NA	NA		Yes		2017-04-07	2017-04-19	12
3430	H7N9	56	0	1	0	0	0	NA	NA	NA	NA	NA	NA				2017-04-05	2017-04-19	14
5135	H7N9	61	1	1	0	0	0	NA	NA	NA	NA	NA	NA		Yes		2017-04-02	2017-04-11	9
3173	H7N9	66	1	1	1	0	1	1	1	NA	NA	1	1	Yes	Yes	p.D54N (inactive; rs368357662)	2017-04-01	2017-04-05	4
3177	H7N9	52	1	0	0	0	0	NA	NA	NA	NA	NA	NA				2017-04-01	2017-04-06	5
3287	H7N9	56	1	0	0	0	0	NA	NA	NA	NA	NA	NA		Yes		2017-03-31	2017-04-13	13
3170	H7N9	59	1	0	0	0	0	NA	NA	NA	NA	NA	NA				2017-03-22	2017-03-31	9
3411	H7N9	60	1	0	0	0	0	NA	NA	NA	NA	NA	NA		Yes		2017-03-15	2017-03-21	6
3467	H7N9	70	1	0	1	0	1	1	1	NA	NA	1	1	Yes	Yes		2017-03-12	2017-03-18	6
3008	H7N9	51	1	0	0	0	0	NA	NA	NA	NA	NA	NA		Yes		2017-03-10	2017-03-13	3
4490	H7N9	49	1	0	0	0	0	NA	NA	NA	NA	NA	NA		Yes		2017-03-10	2017-03-15	5
4425	H7N9	53	1	0	0	0	0	NA	NA	NA	NA	NA	NA		Yes		2017-03-04	2017-03-12	8
4469	H7N9	48	1	0	0	0	0	NA	NA	NA	NA	NA	NA		Yes		2017-03-04	2017-03-09	5
3465	H7N9	41	0	1	0	0	0	NA	NA	NA	NA	NA	NA		Yes		2017-03-02	2017-03-07	5
4013	H7N9	67	0	0	1	0	0	1	0	NA	NA	NA	NA				2017-03-01	2017-03-02	1
3006	H7N9	21	1	1	0	0	0	NA	NA	NA	NA	NA	NA				2017-02-27	2017-03-07	8
3169	H7N9	46	1	0	0	1	0	NA	NA	0	0	NA	NA				2017-02-26	2017-03-05	7
3464	H7N9	62	0	0	1	0	1	1	1	NA	NA	1	0	Yes	Yes		2017-02-25	2017-03-04	7
3005	H7N9	79	1	0	1	0	1	1	1	NA	NA	1	1		Yes		2017-02-24	2017-03-04	8
4492	H7N9	68	0	0	1	0	0	1	1	NA	NA	NA	NA		Yes		2017-02-24	2017-02-27	3
4577	H7N9	66	1	0	0	0	0	NA	NA	NA	NA	NA	NA				2017-02-23	2017-03-04	9
4012	H7N9	69	0	0	0	0	0	NA	NA	NA	NA	NA	NA		Yes		2017-02-19	2017-02-27	8
3064	H7N9	44	1	0	0	0	0	NA	NA	NA	NA	NA	NA				2017-02-15	2017-02-24	9
3365	H7N9	43	1	0	0	0	0	NA	NA	NA	NA	NA	NA				2017-02-15	2017-02-24	9
3159	H7N9	46	1	1	0	0	0	NA	NA	NA	NA	NA	NA		Yes		2017-02-07	2017-02-16	9
3463	H7N9	81	1	0	1	0	0	1	1	NA	NA	NA	NA				2017-02-05	2017-02-07	2
3042	H7N9	55	1	0	0	0	0	NA	NA	NA	NA	NA	NA		Yes		2017-02-03	2017-02-14	11
3462	H7N9	67	1	0	0	0	0	NA	NA	NA	NA	NA	NA				2017-02-01	2017-02-07	6
2810	H7N9	47	1	0	0	1	0	NA	NA	1	1	NA	NA				2017-01-31	2017-02-05	5
2812	H7N9	48	1	0	0	0	0	NA	NA	NA	NA	NA	NA				2017-01-31	2017-02-14	14
3664	H7N9	46	0	1	0	0	0	NA	NA	NA	NA	NA	NA				2017-01-29	2017-01-29	0
3050	H7N9	42	1	1	0	0	0	NA	NA	NA	NA	NA	NA				2017-01-28	2017-02-10	13
3461	H7N9	69	1	1	1	0	1	1	1	NA	NA	1	1				2017-01-28	2017-02-04	7
2924	H7N9	32	1	0	0	0	0	NA	NA	NA	NA	NA	NA		Yes		2017-01-27	2017-01-28	1
3457	H7N9	67	1	0	0	0	0	NA	NA	NA	NA	NA	NA				2017-01-23	2017-02-03	11
2956	H7N9	66	1	1	0	0	0	NA	NA	NA	NA	NA	NA		Yes		2017-01-21	2017-01-27	6
3454	H7N9	54	1	0	0	0	0	NA	NA	NA	NA	NA	NA		Yes		2017-01-21	2017-01-27	6
3456	H7N9	72	1	1	0	0	0	NA	NA	NA	NA	NA	NA				2017-01-20	2017-01-27	7
2808	H7N9	67	1	0	0	0	0	NA	NA	NA	NA	NA	NA				2017-01-18	2017-01-25	7
3450	H7N9	58	0	0	0	0	0	NA	NA	NA	NA	NA	NA				2017-01-17	2017-01-24	7
3453	H7N9	50	1	0	0	0	0	NA	NA	NA	NA	NA	NA		Yes		2017-01-17	2017-01-24	7
3427	H7N9	39	1	0	0	0	0	NA	NA	NA	NA	NA	NA		Yes		2017-01-14	2017-01-18	4
2920	H7N9	58	1	0	0	0	0	NA	NA	NA	NA	NA	NA				2017-01-12	2017-01-13	1
3449	H7N9	59	1	0	0	0	0	NA	NA	NA	NA	NA	NA		Yes		2017-01-11	2017-01-20	9
2314	H7N9	52	1	0	0	0	0	NA	NA	NA	NA	NA	NA		Yes		2017-01-09	2017-01-11	2
3448	H7N9	51	1	0	0	0	0	NA	NA	NA	NA	NA	NA		Yes		2017-01-08	2017-01-14	6
3444	H7N9	84	0	0	1	0	1	1	1	NA	NA	1	1	Yes			2017-01-03	2017-01-05	2
2923	H7N9	45	1	1	0	0	0	NA	NA	NA	NA	NA	NA		Yes		2017-01-02	2017-01-05	3
2319	H7N9	28	1	1	0	0	0	NA	NA	NA	NA	NA	NA		Yes	pD253N (inactive)	2017-01-01	2017-01-09	8
2349	H7N9	47	1	1	0	0	0	NA	NA	NA	NA	NA	NA				2017-01-01	2017-01-09	8
3446	H7N9	55	0	1	0	0	0	NA	NA	NA	NA	NA	NA		Yes		2017-01-01	2017-01-07	6
2376	H7N9	35	1	0	0	0	0	NA	NA	NA	NA	NA	NA		Yes		2016-12-31	2017-01-06	6
2021	H7N9	35	1	0	0	0	0	NA	NA	NA	NA	NA	NA				2016-12-28	2017-01-02	5
3072	H7N9	77	1	1	0	0	0	NA	NA	NA	NA	NA	NA				2016-12-27	2017-01-10	14
2378	H7N9	49	0	1	1	0	1	1	0	NA	NA	1	0	Yes	Yes		2016-12-24	2017-01-03	10
3441	H7N9	48	1	0	1	0	0	1	1	NA	NA	NA	NA		Yes		2016-12-24	2017-01-03	10
3439	H7N9	53	1	0	0	0	0	NA	NA	NA	NA	NA	NA		Yes		2016-12-18	2016-12-29	11
1817	H7N9	48	1	1	0	0	0	NA	NA	NA	NA	NA	NA		Yes		2016-12-16	2016-12-16	0
1821	H7N9	46	0	1	0	0	0	NA	NA	NA	NA	NA	NA		Yes		2016-12-16	2016-12-19	3
1826	H7N9	46	0	0	0	0	1	NA	NA	NA	NA	1	1				2016-12-16	2016-12-20	4
1816	H7N9	73	0	1	0	0	0	NA	NA	NA	NA	NA	NA		Yes		2016-12-15	2016-12-16	1
1825	H7N9	76	1	1	0	0	0	NA	NA	NA	NA	NA	NA				2016-12-15	2016-12-18	3
1820	H7N9	73	1	0	0	0	0	NA	NA	NA	NA	NA	NA		Yes		2016-12-14	NA	NA
1819	H7N9	23	1	1	0	0	0	NA	NA	NA	NA	NA	NA		Yes		2016-12-12	2016-12-19	7
1822	H7N9	83	1	1	0	0	0	NA	NA	NA	NA	NA	NA		Yes		2016-12-12	NA	NA
2019	H7N9	60	1	1	0	0	0	NA	NA	NA	NA	NA	NA		Yes		2016-12-12	2016-12-19	7
2099	H7N9	44	1	0	1	0	1	1	1	NA	NA	1	1		Yes		2016-12-09	2017-01-09	31
2249	H7N9	68	1	0	0	0	0	NA	NA	NA	NA	NA	NA		Yes		2016-12-08	2016-12-16	8
2260	H7N9	45	0	1	0	0	0	NA	NA	NA	NA	NA	NA		Yes		2016-12-07	2016-12-15	8
1818	H7N9	48	1	1	0	0	0	NA	NA	NA	NA	NA	NA		Yes		2016-12-06	2016-12-16	10
1824	H7N9	51	1	1	0	0	0	NA	NA	NA	NA	NA	NA		Yes		2016-12-06	2016-12-13	7
2020	H7N9	49	1	1	0	0	0	NA	NA	NA	NA	NA	NA		Yes		2016-12-05	2016-12-16	11
2262	H7N9	57	1	1	0	0	0	NA	NA	NA	NA	NA	NA		Yes		2016-12-04	2016-12-14	10
2261	H7N9	68	1	1	0	0	0	NA	NA	NA	NA	NA	NA		Yes		2016-12-01	2016-12-15	14
2002	H7N9	54	1	0	0	0	0	NA	NA	NA	NA	NA	NA		Yes		2016-11-30	2016-12-13	13
2003	H7N9	54	1	0	0	0	0	NA	NA	NA	NA	NA	NA				2016-11-30	2016-12-13	13
1823	H7N9	63	1	1	0	0	0	NA	NA	NA	NA	NA	NA				2016-11-28	2016-12-09	11
1721	H7N9	68	0	0	0	0	0	NA	NA	NA	NA	NA	NA		Yes		2016-07-29	2016-07-29	0
1720	H7N9	13	0	0	0	0	0	NA	NA	NA	NA	NA	NA				2016-07-26	2016-07-28	2
1663	H7N9	79	1	1	1	0	0	1	1	NA	NA	NA	NA	Yes	Yes		2016-06-25	2016-07-14	19
1674	H7N9	78	1	0	0	0	0	NA	NA	NA	NA	NA	NA		Yes		2016-06-24	2016-07-11	17
1640	H7N9	67	0	0	0	0	0	NA	NA	NA	NA	NA	NA		Yes		2016-06-08	2016-06-12	4
1644	H7N9	67	1	1	0	0	0	NA	NA	NA	NA	NA	NA		Yes		2016-06-05	2016-06-13	8
1637	H7N9	54	1	0	0	0	0	NA	NA	NA	NA	NA	NA				2016-06-01	2016-06-06	5
1617	H7N9	62	1	1	0	0	0	NA	NA	NA	NA	NA	NA		Yes	p.Q384E (active; rs774494290)	2016-05-30	2016-06-12	13
1635	H7N9	49	1	1	0	0	0	NA	NA	NA	NA	NA	NA		Yes		2016-05-21	2016-06-12	22
1736	H7N9	46	1	0	0	0	0	NA	NA	NA	NA	NA	NA		Yes		2016-05-20	2016-05-31	11
1599	H7N9	57	1	0	0	0	0	NA	NA	NA	NA	NA	NA		Yes		2016-05-10	2016-05-21	11
1808	H7N9	28	0	1	0	0	0	NA	NA	NA	NA	NA	NA		Yes	p.G77R (inactive; rs762946488)	2016-04-09	2016-04-12	3
1739	H7N9	36	1	0	0	0	0	NA	NA	NA	NA	NA	NA		Yes		2016-04-08	2016-04-15	7
1772	H7N9	67	0	1	1	0	1	1	1	NA	NA	1	1	Yes	Yes		2016-04-05	2016-04-13	8
1622	H7N9	69	1	1	0	0	0	NA	NA	NA	NA	NA	NA		Yes		2016-04-01	NA	NA
1810	H7N9	61	1	1	0	0	0	NA	NA	NA	NA	NA	NA		Yes		2016-03-23	NA	NA
1763	H7N9	64	1	0	0	0	0	NA	NA	NA	NA	NA	NA		Yes		2016-03-18	2016-03-19	1
1566	H7N9	43	0	0	0	0	0	NA	NA	NA	NA	NA	NA		Yes		2016-03-01	2016-03-12	11
1468	H7N9	59	0	0	1	0	1	1	1	NA	NA	1	1	Yes	Yes		2016-02-25	2016-03-05	9
1496	H7N9	21	0	0	0	0	0	NA	NA	NA	NA	NA	NA		Yes	p.R402Q (inactive; rs370594768)	2016-02-19	2016-02-24	5
1525	H7N9	75	1	1	1	0	1	1	1	NA	NA	1	0		Yes		2016-02-15	2016-02-22	7
1511	H7N9	57	1	0	0	0	0	NA	NA	NA	NA	NA	NA		Yes		2016-02-14	2016-02-26	12
1495	H7N9	26	1	1	0	0	0	NA	NA	NA	NA	NA	NA				2016-02-13	2016-02-24	11
1546	H7N9	54	1	0	0	0	0	NA	NA	NA	NA	NA	NA		Yes		2016-02-10	NA	NA
1408	H7N9	35	1	0	0	0	0	NA	NA	NA	NA	NA	NA		Yes	p.Q384E (active; rs774494290)	2016-02-01	2016-02-07	6
1407	H7N9	35	1	0	0	0	0	NA	NA	NA	NA	NA	NA				2016-01-30	2016-02-07	8
1491	H7N9	40	1	1	0	0	0	NA	NA	NA	NA	NA	NA				2016-01-28	2016-02-05	8
1476	H7N9	91	1	1	0	0	0	NA	NA	NA	NA	NA	NA		Yes		2016-01-19	NA	NA
1406	H7N9	66	1	1	0	0	0	NA	NA	NA	NA	NA	NA		Yes		2016-01-13	2016-01-21	8
1467	H7N9	61	0	0	0	0	0	NA	NA	NA	NA	NA	NA		Yes		2016-01-13	2016-01-15	2
1365	H7N9	42	1	0	0	0	0	NA	NA	NA	NA	NA	NA		Yes		2016-01-10	2016-01-23	13
1395	H7N9	51	0	0	0	0	0	NA	NA	NA	NA	NA	NA		Yes		2015-12-31	2016-01-18	18
1369	H7N9	52	0	0	1	0	0	1	1	NA	NA	NA	NA		Yes		2015-12-11	2015-12-19	8
1347	H7N9	41	0	0	0	0	0	NA	NA	NA	NA	NA	NA		Yes		2015-12-01	NA	NA
1116	H7N9	4	0	0	0	0	1	NA	NA	NA	NA	0	0		Yes		2015-05-22	2015-06-02	11
1111	H7N9	4	1	0	0	0	0	NA	NA	NA	NA	NA	NA		Yes		2015-04-27	2015-05-01	4
1066	H7N9	58	1	0	0	0	0	NA	NA	NA	NA	NA	NA		Yes		2015-02-28	2015-03-08	8
1107	H7N9	79	1	1	1	0	0	1	1	NA	NA	NA	NA				2015-02-26	2015-03-05	7
1109	H7N9	67	1	0	0	0	0	NA	NA	NA	NA	NA	NA				2015-02-25	2015-03-05	8
1106	H7N9	50	1	0	0	0	0	NA	NA	NA	NA	NA	NA		Yes	p.R60W (inactive; rs141166870)	2015-02-23	2015-03-03	8
1108	H7N9	58	0	0	0	0	0	NA	NA	NA	NA	NA	NA		Yes	p.R50H (inactive; rs138644617)	2015-02-21	2015-02-26	5
848	H7N9	27	1	0	0	0	0	NA	NA	NA	NA	NA	NA		Yes		2015-02-20	2015-03-02	10
599	H7N9	3	0	0	0	0	0	NA	NA	NA	NA	NA	NA		Yes		2015-02-01	2015-02-05	4
843	H7N9	73	1	0	1	0	1	1	1	NA	NA	1	1	Yes			2015-01-22	2015-02-05	14
552	H7N9	50	1	0	0	0	0	NA	NA	NA	NA	NA	NA		Yes		2015-01-18	NA	NA
597	H7N9	1	1	0	0	0	0	NA	NA	NA	NA	NA	NA				2015-01-17	2015-01-17	0
598	H7N9	3	1	0	0	0	0	NA	NA	NA	NA	NA	NA				2015-01-17	2015-01-24	7
1019	H7N9	52	1	1	1	0	0	1	1	NA	NA	NA	NA				2015-01-16	2015-01-26	10
596	H7N9	51	1	0	0	0	0	NA	NA	NA	NA	NA	NA		Yes		2015-01-11	2015-01-17	6
305	H7N9	34	1	0	0	0	0	NA	NA	NA	NA	NA	NA		Yes		2015-01-09	2015-01-14	5
564	H7N9	56	1	1	0	0	0	NA	NA	NA	NA	NA	NA				2015-01-09	NA	NA
590	H7N9	67	1	0	0	0	0	NA	NA	NA	NA	NA	NA		Yes		2015-01-09	2015-01-14	5
594	H7N9	68	1	0	1	0	0	1	1	NA	NA	NA	NA		Yes		2015-01-08	2015-01-16	8
304	H7N9	48	1	1	0	0	0	NA	NA	NA	NA	NA	NA		Yes		2015-01-07	2015-01-12	5
586	H7N9	62	1	1	0	0	0	NA	NA	NA	NA	NA	NA				2015-01-07	2015-01-14	7
592	H7N9	53	1	0	0	0	0	NA	NA	NA	NA	NA	NA		Yes		2015-01-07	2015-01-17	10
593	H7N9	58	1	0	1	0	1	1	1	NA	NA	1	1		Yes		2015-01-07	2015-01-16	9
587	H7N9	60	1	0	0	0	0	NA	NA	NA	NA	NA	NA				2015-01-05	2015-01-14	9
356	H7N9	26	1	1	0	0	0	NA	NA	NA	NA	NA	NA		Yes	p.S81L (inactive; rs754725725)	2015-01-03	2015-01-09	6
303	H7N9	88	1	0	1	0	0	1	1	NA	NA	NA	NA		Yes		2015-01-01	2015-01-05	4
1169	H7N9	63	1	1	0	0	0	NA	NA	NA	NA	NA	NA				2015-01-01	NA	NA
585	H7N9	67	1	1	0	0	0	NA	NA	NA	NA	NA	NA				2014-12-31	2015-01-10	10
301	H7N9	73	1	1	0	0	0	NA	NA	NA	NA	NA	NA		Yes		2014-12-30	2015-01-04	5
212	H7N9	38	0	1	0	0	0	NA	NA	NA	NA	NA	NA		Yes		2014-12-29	2015-01-04	6
1192	H7N9	58	1	0	0	0	0	NA	NA	NA	NA	NA	NA				2014-12-28	2015-01-09	12
584	H7N9	13	1	1	0	0	0	NA	NA	NA	NA	NA	NA				2014-12-27	2015-01-09	13
591	H7N9	78	1	0	0	0	0	NA	NA	NA	NA	NA	NA		Yes		2014-12-25	2015-01-14	20
300	H7N9	52	0	1	0	0	0	NA	NA	NA	NA	NA	NA		Yes		2014-12-23	2014-12-29	6
477	H7N9	78	1	1	0	0	0	NA	NA	NA	NA	NA	NA		Yes		2014-12-23	NA	NA
1179	H7N9	74	1	0	0	0	0	NA	NA	NA	NA	NA	NA				2014-12-22	2015-01-05	14
102	H7N9	74	1	0	0	0	0	NA	NA	NA	NA	NA	NA				2014-12-21	2014-12-24	3
214	H7N9	55	0	1	0	0	0	NA	NA	NA	NA	NA	NA		Yes		2014-12-21	2014-12-27	6
299	H7N9	83	1	1	0	0	0	NA	NA	NA	NA	NA	NA		Yes		2014-12-21	2014-12-25	4
114	H7N9	28	1	1	0	0	0	NA	NA	NA	NA	NA	NA		Yes	p.D54N (inactive; rs368357662)	2014-12-20	2015-01-01	12
86	H7N9	78	1	0	0	0	0	NA	NA	NA	NA	NA	NA		Yes		2014-12-18	2014-12-24	6
485	H7N9	73	0	1	1	0	1	1	1	NA	NA	1	1		Yes		2014-12-14	NA	NA
60	H7N9	52	0	0	0	0	0	NA	NA	NA	NA	NA	NA		Yes		2014-12-11	2014-12-20	9
77	H7N9	65	1	0	0	0	0	NA	NA	NA	NA	NA	NA		Yes		2014-12-11	2014-12-20	9
33	H7N9	65	1	1	0	0	0	NA	NA	NA	NA	NA	NA		Yes		2014-12-01	2014-12-05	4
50	H7N9	27	1	0	0	0	0	NA	NA	NA	NA	NA	NA		Yes		2014-11-26	2014-12-10	14
4	H7N9	81	0	1	1	0	1	1	1	NA	NA	1	1	Yes	Yes		2014-11-24	2014-11-28	4
25	H7N9	45	1	1	1	0	1	1	1	NA	NA	1	1	Yes	Yes		2014-11-15	2014-11-27	12
3	H7N9	75	1	1	1	0	1	1	1	NA	NA	1	1	Yes			2014-11-11	NA	NA
2	H7N9	45	0	0	0	0	0	NA	NA	NA	NA	NA	NA		Yes		2014-11-03	NA	NA
1	H7N9	58	0	1	0	0	0	NA	NA	NA	NA	NA	NA		Yes		2014-10-24	NA	NA
24	H7N9	54	0	1	1	0	1	1	1	NA	NA	1	0	Yes	Yes		2014-10-19	2014-10-31	12
574	H7N9	33	1	0	1	0	1	1	1	NA	NA	1	1	Yes	Yes		2014-05-15	2014-05-21	6
573	H7N9	60	1	1	1	0	1	1	1	NA	NA	1	0	Yes			2014-05-06	2014-05-21	15
576	H7N9	60	1	1	0	0	0	NA	NA	NA	NA	NA	NA				2014-02-25	2014-03-06	9
582	H7N9	4	1	0	0	0	0	NA	NA	NA	NA	NA	NA		Yes		2013-04-27	2013-10-22	178
580	H7N9	34	1	0	0	0	0	NA	NA	NA	NA	NA	NA				2013-04-16	2013-10-22	189
2191	H7N9	68	1	0	0	0	0	NA	NA	NA	NA	NA	NA		Yes		2013-04-13	NA	NA

## Sheet: poultry workers_summary
Sample ID	Group	Age	Sex (1:Male)	Outcome (1:die)	Anti-IFN_α2 (1:Binding)	Anti-IFN_β1b (1:Binding)	Anti-IFN_ω (1:Binding)	Anti-IFN_α2_0.5 ng/ml (1:neutralizing)	Anti-IFN_α2_10 ng/ml (1:neutralizing)	Anti-IFN_β1b_0.25 ng/ml (1:neutralizing)	Anti-IFN_β1b_1 ng/ml (1:neutralizing)	Anti-IFN_ω_0.2 ng/ml (1:neutralizing)	Anti-IFN_ω_10 ng/ml (1:neutralizing)	Neutralization of the antiviral effect of IFNα2	WGS data available
1627	Poultry worker	68	1	NA	0	0	0	NA	NA	NA	NA	NA	NA		Yes
1767	Poultry worker	66	1	NA	0	0	0	NA	NA	NA	NA	NA	NA		Yes
1624	Poultry worker	65	1	NA	0	0	0	NA	NA	NA	NA	NA	NA		Yes
1766	Poultry worker	65	1	NA	0	0	0	NA	NA	NA	NA	NA	NA		Yes
1764	Poultry worker	62	1	NA	0	0	0	NA	NA	NA	NA	NA	NA		Yes
1765	Poultry worker	62	1	NA	0	0	0	NA	NA	NA	NA	NA	NA		Yes
1829	Poultry worker	60	1	NA	0	0	1	NA	NA	NA	NA	0	0		Yes
3346	Poultry worker	60	1	NA	0	0	0	NA	NA	NA	NA	NA	NA		Yes
2230	Poultry worker	58	0	NA	0	0	0	NA	NA	NA	NA	NA	NA		Yes
2095	Poultry worker	55	1	NA	0	1	0	NA	NA	0	0	NA	NA		Yes
2115	Poultry worker	55	1	NA	0	0	0	NA	NA	NA	NA	NA	NA		Yes
2119	Poultry worker	54	1	NA	0	0	0	NA	NA	NA	NA	NA	NA		Yes
2241	Poultry worker	54	1	NA	0	0	0	NA	NA	NA	NA	NA	NA		Yes
414	Poultry worker	53	1	NA	0	0	0	NA	NA	NA	NA	NA	NA		Yes
4447	Poultry worker	53	1	NA	0	0	0	NA	NA	NA	NA	NA	NA		Yes
229	Poultry worker	52	1	NA	0	0	0	NA	NA	NA	NA	NA	NA		Yes
2285	Poultry worker	52	1	NA	0	0	0	NA	NA	NA	NA	NA	NA		Yes
4440	Poultry worker	51	1	NA	0	0	0	NA	NA	NA	NA	NA	NA		Yes
447	Poultry worker	50	1	NA	0	0	0	NA	NA	NA	NA	NA	NA		Yes
1807	Poultry worker	50	1	NA	0	0	0	NA	NA	NA	NA	NA	NA		Yes
3347	Poultry worker	50	1	NA	0	0	0	NA	NA	NA	NA	NA	NA		Yes
5108	Poultry worker	50	1	NA	0	0	0	NA	NA	NA	NA	NA	NA		Yes
193	Poultry worker	50	0	NA	0	0	0	NA	NA	NA	NA	NA	NA		Yes
45	Poultry worker	49	1	NA	0	0	0	NA	NA	NA	NA	NA	NA		Yes
49	Poultry worker	49	1	NA	0	1	0	NA	NA	0	0	NA	NA		Yes
2110	Poultry worker	49	1	NA	0	0	0	NA	NA	NA	NA	NA	NA		Yes
2881	Poultry worker	49	1	NA	0	0	0	NA	NA	NA	NA	NA	NA		Yes
2883	Poultry worker	49	1	NA	0	0	0	NA	NA	NA	NA	NA	NA		Yes
46	Poultry worker	49	0	NA	0	0	0	NA	NA	NA	NA	NA	NA		Yes
1636	Poultry worker	48	1	NA	0	0	0	NA	NA	NA	NA	NA	NA		Yes
1633	Poultry worker	48	0	NA	0	0	0	NA	NA	NA	NA	NA	NA		Yes
1794	Poultry worker	48	0	NA	0	0	0	NA	NA	NA	NA	NA	NA		Yes
32	Poultry worker	47	1	NA	0	0	0	NA	NA	NA	NA	NA	NA		Yes
334	Poultry worker	47	1	NA	0	0	0	NA	NA	NA	NA	NA	NA		Yes
1626	Poultry worker	47	0	NA	0	0	0	NA	NA	NA	NA	NA	NA		Yes
2754	Poultry worker	47	0	NA	0	0	0	NA	NA	NA	NA	NA	NA		Yes
428	Poultry worker	46	1	NA	0	0	0	NA	NA	NA	NA	NA	NA		Yes
1625	Poultry worker	46	1	NA	0	0	0	NA	NA	NA	NA	NA	NA		Yes
1661	Poultry worker	46	1	NA	0	0	0	NA	NA	NA	NA	NA	NA		Yes
2097	Poultry worker	46	0	NA	0	0	0	NA	NA	NA	NA	NA	NA		Yes
2143	Poultry worker	46	0	NA	0	0	0	NA	NA	NA	NA	NA	NA		Yes
5107	Poultry worker	46	0	NA	0	0	0	NA	NA	NA	NA	NA	NA		Yes
1804	Poultry worker	45	0	NA	0	0	0	NA	NA	NA	NA	NA	NA		Yes
2756	Poultry worker	45	0	NA	0	0	0	NA	NA	NA	NA	NA	NA		Yes
76	Poultry worker	44	1	NA	0	0	0	NA	NA	NA	NA	NA	NA		Yes
186	Poultry worker	44	1	NA	0	0	0	NA	NA	NA	NA	NA	NA		Yes
416	Poultry worker	44	1	NA	0	0	0	NA	NA	NA	NA	NA	NA		Yes
430	Poultry worker	44	1	NA	0	0	1	NA	NA	NA	NA	0	0		Yes
317	Poultry worker	42	1	NA	0	0	0	NA	NA	NA	NA	NA	NA		Yes
2096	Poultry worker	42	0	NA	0	1	0	NA	NA	0	0	NA	NA		Yes
85	Poultry worker	41	1	NA	1	0	0	0	0	NA	NA	NA	NA		Yes
1660	Poultry worker	41	1	NA	0	0	0	NA	NA	NA	NA	NA	NA		Yes
19	Poultry worker	41	0	NA	0	0	0	NA	NA	NA	NA	NA	NA		Yes
191	Poultry worker	41	0	NA	0	0	0	NA	NA	NA	NA	NA	NA		Yes
405	Poultry worker	41	0	NA	0	0	0	NA	NA	NA	NA	NA	NA		Yes
5021	Poultry worker	41	0	NA	0	0	0	NA	NA	NA	NA	NA	NA		Yes
192	Poultry worker	40	1	NA	0	0	0	NA	NA	NA	NA	NA	NA		Yes
75	Poultry worker	40	0	NA	0	0	0	NA	NA	NA	NA	NA	NA		Yes
415	Poultry worker	40	0	NA	0	0	0	NA	NA	NA	NA	NA	NA		Yes
1662	Poultry worker	40	0	NA	0	0	0	NA	NA	NA	NA	NA	NA		Yes
4439	Poultry worker	40	0	NA	0	0	0	NA	NA	NA	NA	NA	NA		Yes
20	Poultry worker	39	1	NA	0	0	0	NA	NA	NA	NA	NA	NA		Yes
16	Poultry worker	39	0	NA	0	0	0	NA	NA	NA	NA	NA	NA		Yes
47	Poultry worker	38	1	NA	0	0	0	NA	NA	NA	NA	NA	NA		Yes
2100	Poultry worker	38	0	NA	0	0	0	NA	NA	NA	NA	NA	NA		Yes
2272	Poultry worker	37	0	NA	0	0	0	NA	NA	NA	NA	NA	NA		Yes
4433	Poultry worker	36	0	NA	0	0	1	NA	NA	NA	NA	1	1		Yes
403	Poultry worker	35	0	NA	0	0	0	NA	NA	NA	NA	NA	NA		Yes
228	Poultry worker	34	1	NA	0	0	0	NA	NA	NA	NA	NA	NA		Yes
4450	Poultry worker	32	0	NA	0	0	1	NA	NA	NA	NA	0	0		Yes
187	Poultry worker	29	1	NA	0	0	0	NA	NA	NA	NA	NA	NA		Yes
316	Poultry worker	28	1	NA	0	0	0	NA	NA	NA	NA	NA	NA		Yes
332	Poultry worker	28	1	NA	0	0	0	NA	NA	NA	NA	NA	NA		Yes
333	Poultry worker	28	0	NA	0	0	0	NA	NA	NA	NA	NA	NA		Yes
1402	Poultry worker	27	1	NA	0	0	0	NA	NA	NA	NA	NA	NA		Yes
188	Poultry worker	26	0	NA	0	0	0	NA	NA	NA	NA	NA	NA		Yes
314	Poultry worker	24	1	NA	0	0	0	NA	NA	NA	NA	NA	NA		Yes
1658	Poultry worker	24	1	NA	0	0	0	NA	NA	NA	NA	NA	NA		Yes
1659	Poultry worker	24	1	NA	0	0	0	NA	NA	NA	NA	NA	NA		Yes
426	Poultry worker	23	0	NA	0	0	0	NA	NA	NA	NA	NA	NA		Yes
1405	Poultry worker	22	1	NA	0	0	0	NA	NA	NA	NA	NA	NA		Yes
4970	Poultry worker	83	1	NA	0	0	0	NA	NA	NA	NA	NA	NA
1510	Poultry worker	79	1	NA	0	0	0	NA	NA	NA	NA	NA	NA
427	Poultry worker	73	1	NA	0	0	1	NA	NA	NA	NA	0	0
2795	Poultry worker	72	0	NA	0	0	0	NA	NA	NA	NA	NA	NA
1465	Poultry worker	70	1	NA	0	0	0	NA	NA	NA	NA	NA	NA
4968	Poultry worker	68	1	NA	0	0	0	NA	NA	NA	NA	NA	NA
4969	Poultry worker	67	1	NA	0	0	0	NA	NA	NA	NA	NA	NA
2800	Poultry worker	66	1	NA	0	0	0	NA	NA	NA	NA	NA	NA
48	Poultry worker	66	0	NA	0	0	0	NA	NA	NA	NA	NA	NA
1507	Poultry worker	65	1	NA	0	0	1	NA	NA	NA	NA	0	0
2198	Poultry worker	65	1	NA	0	0	0	NA	NA	NA	NA	NA	NA
1508	Poultry worker	64	0	NA	0	0	0	NA	NA	NA	NA	NA	NA
2112	Poultry worker	63	0	NA	0	0	0	NA	NA	NA	NA	NA	NA
3478	Poultry worker	62	1	NA	0	0	0	NA	NA	NA	NA	NA	NA
4971	Poultry worker	62	1	NA	0	0	0	NA	NA	NA	NA	NA	NA
2200	Poultry worker	62	0	NA	0	0	0	NA	NA	NA	NA	NA	NA
2201	Poultry worker	62	0	NA	0	0	0	NA	NA	NA	NA	NA	NA
1522	Poultry worker	61	1	NA	0	0	0	NA	NA	NA	NA	NA	NA
3507	Poultry worker	61	1	NA	0	0	0	NA	NA	NA	NA	NA	NA
3508	Poultry worker	61	1	NA	0	0	0	NA	NA	NA	NA	NA	NA
1831	Poultry worker	60	1	NA	0	0	0	NA	NA	NA	NA	NA	NA
1832	Poultry worker	60	1	NA	0	0	0	NA	NA	NA	NA	NA	NA
1065	Poultry worker	60	0	NA	0	0	0	NA	NA	NA	NA	NA	NA
1105	Poultry worker	60	0	NA	0	1	0	NA	NA	0	0	NA	NA
1851	Poultry worker	60	0	NA	0	0	1	NA	NA	NA	NA	0	0
2242	Poultry worker	59	1	NA	0	0	0	NA	NA	NA	NA	NA	NA
315	Poultry worker	58	0	NA	0	0	0	NA	NA	NA	NA	NA	NA
4451	Poultry worker	57	1	NA	0	0	1	NA	NA	NA	NA	0	0
1848	Poultry worker	57	0	NA	0	0	0	NA	NA	NA	NA	NA	NA
4979	Poultry worker	56	1	NA	0	0	0	NA	NA	NA	NA	NA	NA
1509	Poultry worker	55	1	NA	0	0	0	NA	NA	NA	NA	NA	NA
1791	Poultry worker	55	1	NA	0	0	0	NA	NA	NA	NA	NA	NA
4762	Poultry worker	55	1	NA	0	0	0	NA	NA	NA	NA	NA	NA
2121	Poultry worker	55	0	NA	0	0	0	NA	NA	NA	NA	NA	NA
3502	Poultry worker	55	0	NA	0	0	0	NA	NA	NA	NA	NA	NA
1521	Poultry worker	54	1	NA	0	0	0	NA	NA	NA	NA	NA	NA
3348	Poultry worker	54	1	NA	0	0	0	NA	NA	NA	NA	NA	NA
3509	Poultry worker	54	1	NA	0	0	0	NA	NA	NA	NA	NA	NA
4435	Poultry worker	54	1	NA	0	0	0	NA	NA	NA	NA	NA	NA
4688	Poultry worker	54	1	NA	0	0	0	NA	NA	NA	NA	NA	NA
4796	Poultry worker	54	1	NA	0	0	0	NA	NA	NA	NA	NA	NA
4975	Poultry worker	54	1	NA	0	0	0	NA	NA	NA	NA	NA	NA
4452	Poultry worker	54	0	NA	1	0	1	1	1	NA	NA	1	1	Yes
2791	Poultry worker	54	0	NA	0	0	0	NA	NA	NA	NA	NA	NA
4449	Poultry worker	54	0	NA	0	0	0	NA	NA	NA	NA	NA	NA
429	Poultry worker	53	1	NA	0	0	0	NA	NA	NA	NA	NA	NA
4727	Poultry worker	53	1	NA	0	0	0	NA	NA	NA	NA	NA	NA
2203	Poultry worker	53	0	NA	1	0	0	0	0	NA	NA	NA	NA
2202	Poultry worker	53	0	NA	0	0	0	NA	NA	NA	NA	NA	NA
2204	Poultry worker	53	0	NA	0	0	0	NA	NA	NA	NA	NA	NA
2205	Poultry worker	53	0	NA	0	0	0	NA	NA	NA	NA	NA	NA
2243	Poultry worker	53	0	NA	0	0	0	NA	NA	NA	NA	NA	NA
2792	Poultry worker	52	1	NA	0	0	0	NA	NA	NA	NA	NA	NA
4752	Poultry worker	52	1	NA	0	0	0	NA	NA	NA	NA	NA	NA
4754	Poultry worker	52	1	NA	0	0	0	NA	NA	NA	NA	NA	NA
4805	Poultry worker	52	1	NA	0	0	0	NA	NA	NA	NA	NA	NA
4453	Poultry worker	52	0	NA	0	0	0	NA	NA	NA	NA	NA	NA
4980	Poultry worker	52	0	NA	0	0	0	NA	NA	NA	NA	NA	NA
2254	Poultry worker	51	1	NA	0	0	0	NA	NA	NA	NA	NA	NA
2789	Poultry worker	51	1	NA	0	0	0	NA	NA	NA	NA	NA	NA
2790	Poultry worker	51	1	NA	0	0	0	NA	NA	NA	NA	NA	NA
2880	Poultry worker	51	1	NA	0	0	0	NA	NA	NA	NA	NA	NA
413	Poultry worker	51	0	NA	0	0	1	NA	NA	NA	NA	0	0
1792	Poultry worker	51	0	NA	0	0	0	NA	NA	NA	NA	NA	NA
2283	Poultry worker	51	0	NA	0	0	0	NA	NA	NA	NA	NA	NA
2287	Poultry worker	51	0	NA	0	0	0	NA	NA	NA	NA	NA	NA
2280	Poultry worker	50	1	NA	0	0	0	NA	NA	NA	NA	NA	NA
2788	Poultry worker	50	1	NA	0	0	0	NA	NA	NA	NA	NA	NA
4436	Poultry worker	50	1	NA	0	0	0	NA	NA	NA	NA	NA	NA
4773	Poultry worker	50	1	NA	0	0	0	NA	NA	NA	NA	NA	NA
2118	Poultry worker	50	0	NA	0	0	0	NA	NA	NA	NA	NA	NA
2273	Poultry worker	50	0	NA	0	0	0	NA	NA	NA	NA	NA	NA
1404	Poultry worker	49	1	NA	0	0	0	NA	NA	NA	NA	NA	NA
2196	Poultry worker	49	1	NA	0	0	0	NA	NA	NA	NA	NA	NA
2197	Poultry worker	49	1	NA	0	0	0	NA	NA	NA	NA	NA	NA
4743	Poultry worker	49	1	NA	0	0	0	NA	NA	NA	NA	NA	NA
4745	Poultry worker	49	1	NA	0	0	0	NA	NA	NA	NA	NA	NA
313	Poultry worker	49	0	NA	0	0	0	NA	NA	NA	NA	NA	NA
2111	Poultry worker	49	0	NA	0	0	0	NA	NA	NA	NA	NA	NA
2154	Poultry worker	49	0	NA	0	0	0	NA	NA	NA	NA	NA	NA
2793	Poultry worker	49	0	NA	0	0	0	NA	NA	NA	NA	NA	NA
1793	Poultry worker	48	1	NA	0	0	0	NA	NA	NA	NA	NA	NA
2288	Poultry worker	48	1	NA	0	0	0	NA	NA	NA	NA	NA	NA
2752	Poultry worker	48	1	NA	0	0	0	NA	NA	NA	NA	NA	NA
2882	Poultry worker	48	1	NA	0	0	0	NA	NA	NA	NA	NA	NA
4738	Poultry worker	48	1	NA	0	0	0	NA	NA	NA	NA	NA	NA
4806	Poultry worker	48	1	NA	0	0	0	NA	NA	NA	NA	NA	NA
4768	Poultry worker	47	1	NA	1	1	0	0	0	0	0	NA	NA
4704	Poultry worker	47	1	NA	0	0	0	NA	NA	NA	NA	NA	NA
4780	Poultry worker	47	1	NA	0	0	0	NA	NA	NA	NA	NA	NA
1523	Poultry worker	47	0	NA	0	0	0	NA	NA	NA	NA	NA	NA
2142	Poultry worker	47	0	NA	0	0	0	NA	NA	NA	NA	NA	NA
4750	Poultry worker	46	1	NA	0	0	0	NA	NA	NA	NA	NA	NA
5106	Poultry worker	46	1	NA	0	0	0	NA	NA	NA	NA	NA	NA
2244	Poultry worker	46	0	NA	0	0	0	NA	NA	NA	NA	NA	NA
2786	Poultry worker	46	0	NA	0	0	0	NA	NA	NA	NA	NA	NA
3532	Poultry worker	46	0	NA	0	0	0	NA	NA	NA	NA	NA	NA
1524	Poultry worker	45	1	NA	0	0	0	NA	NA	NA	NA	NA	NA
3425	Poultry worker	45	1	NA	0	0	0	NA	NA	NA	NA	NA	NA
4701	Poultry worker	45	1	NA	0	0	0	NA	NA	NA	NA	NA	NA
4788	Poultry worker	45	1	NA	0	0	0	NA	NA	NA	NA	NA	NA
4800	Poultry worker	45	1	NA	0	0	0	NA	NA	NA	NA	NA	NA
311	Poultry worker	45	0	NA	0	0	0	NA	NA	NA	NA	NA	NA
1103	Poultry worker	45	0	NA	0	0	0	NA	NA	NA	NA	NA	NA
3533	Poultry worker	45	0	NA	0	0	0	NA	NA	NA	NA	NA	NA
2141	Poultry worker	44	1	NA	0	0	0	NA	NA	NA	NA	NA	NA
3124	Poultry worker	44	1	NA	0	1	0	NA	NA	0	0	NA	NA
3505	Poultry worker	44	1	NA	0	0	0	NA	NA	NA	NA	NA	NA
4709	Poultry worker	44	1	NA	0	0	0	NA	NA	NA	NA	NA	NA
588	Poultry worker	43	1	NA	0	0	0	NA	NA	NA	NA	NA	NA
4718	Poultry worker	43	1	NA	0	0	0	NA	NA	NA	NA	NA	NA
1062	Poultry worker	43	0	NA	0	0	0	NA	NA	NA	NA	NA	NA
602	Poultry worker	42	1	NA	0	0	1	NA	NA	NA	NA	0	0
3470	Poultry worker	42	1	NA	0	0	0	NA	NA	NA	NA	NA	NA
446	Poultry worker	42	0	NA	0	0	0	NA	NA	NA	NA	NA	NA
4441	Poultry worker	41	1	NA	0	0	0	NA	NA	NA	NA	NA	NA
4720	Poultry worker	41	1	NA	0	0	0	NA	NA	NA	NA	NA	NA
3345	Poultry worker	41	0	NA	0	0	0	NA	NA	NA	NA	NA	NA
3531	Poultry worker	41	0	NA	0	0	0	NA	NA	NA	NA	NA	NA
4454	Poultry worker	41	0	NA	0	0	0	NA	NA	NA	NA	NA	NA
1466	Poultry worker	40	1	NA	0	0	0	NA	NA	NA	NA	NA	NA
1805	Poultry worker	40	1	NA	0	0	0	NA	NA	NA	NA	NA	NA
4691	Poultry worker	40	1	NA	0	0	0	NA	NA	NA	NA	NA	NA
1461	Poultry worker	39	1	NA	0	0	0	NA	NA	NA	NA	NA	NA
1833	Poultry worker	39	1	NA	0	0	0	NA	NA	NA	NA	NA	NA
2152	Poultry worker	39	1	NA	0	0	0	NA	NA	NA	NA	NA	NA
2286	Poultry worker	39	1	NA	0	0	0	NA	NA	NA	NA	NA	NA
4803	Poultry worker	39	1	NA	0	0	0	NA	NA	NA	NA	NA	NA
4804	Poultry worker	39	1	NA	0	0	0	NA	NA	NA	NA	NA	NA
2150	Poultry worker	38	1	NA	0	0	0	NA	NA	NA	NA	NA	NA
3471	Poultry worker	38	1	NA	0	0	0	NA	NA	NA	NA	NA	NA
4710	Poultry worker	38	1	NA	0	0	0	NA	NA	NA	NA	NA	NA
3426	Poultry worker	37	1	NA	0	0	0	NA	NA	NA	NA	NA	NA
4699	Poultry worker	37	1	NA	0	0	0	NA	NA	NA	NA	NA	NA
4731	Poultry worker	37	1	NA	0	0	0	NA	NA	NA	NA	NA	NA
4778	Poultry worker	37	1	NA	0	0	0	NA	NA	NA	NA	NA	NA
4705	Poultry worker	36	1	NA	0	0	0	NA	NA	NA	NA	NA	NA
4739	Poultry worker	36	1	NA	0	0	0	NA	NA	NA	NA	NA	NA
4755	Poultry worker	36	1	NA	0	0	0	NA	NA	NA	NA	NA	NA
15	Poultry worker	36	0	NA	0	0	0	NA	NA	NA	NA	NA	NA
4726	Poultry worker	35	1	NA	0	0	0	NA	NA	NA	NA	NA	NA
4799	Poultry worker	35	1	NA	0	0	0	NA	NA	NA	NA	NA	NA
4802	Poultry worker	35	1	NA	0	0	0	NA	NA	NA	NA	NA	NA
4692	Poultry worker	34	1	NA	0	0	0	NA	NA	NA	NA	NA	NA
4765	Poultry worker	34	1	NA	0	0	0	NA	NA	NA	NA	NA	NA
3503	Poultry worker	33	1	NA	0	0	0	NA	NA	NA	NA	NA	NA
4434	Poultry worker	33	1	NA	0	0	0	NA	NA	NA	NA	NA	NA
4742	Poultry worker	33	1	NA	0	0	0	NA	NA	NA	NA	NA	NA
4747	Poultry worker	33	1	NA	0	0	0	NA	NA	NA	NA	NA	NA
4751	Poultry worker	33	1	NA	0	0	0	NA	NA	NA	NA	NA	NA
4779	Poultry worker	33	1	NA	0	0	0	NA	NA	NA	NA	NA	NA
1462	Poultry worker	33	0	NA	0	0	0	NA	NA	NA	NA	NA	NA
2801	Poultry worker	32	1	NA	0	0	0	NA	NA	NA	NA	NA	NA
4695	Poultry worker	32	1	NA	0	0	0	NA	NA	NA	NA	NA	NA
4708	Poultry worker	32	1	NA	0	0	0	NA	NA	NA	NA	NA	NA
4714	Poultry worker	32	1	NA	0	0	0	NA	NA	NA	NA	NA	NA
4801	Poultry worker	32	1	NA	0	0	0	NA	NA	NA	NA	NA	NA
2252	Poultry worker	31	1	NA	0	0	0	NA	NA	NA	NA	NA	NA
4737	Poultry worker	31	1	NA	0	0	0	NA	NA	NA	NA	NA	NA
4772	Poultry worker	31	1	NA	0	0	1	NA	NA	NA	NA	0	0
4791	Poultry worker	31	1	NA	0	0	0	NA	NA	NA	NA	NA	NA
1806	Poultry worker	31	0	NA	0	0	0	NA	NA	NA	NA	NA	NA
2156	Poultry worker	30	1	NA	0	0	0	NA	NA	NA	NA	NA	NA
4724	Poultry worker	30	1	NA	0	0	0	NA	NA	NA	NA	NA	NA
4790	Poultry worker	30	1	NA	0	0	0	NA	NA	NA	NA	NA	NA
452	Poultry worker	29	1	NA	0	0	0	NA	NA	NA	NA	NA	NA
4721	Poultry worker	29	1	NA	0	0	0	NA	NA	NA	NA	NA	NA
4748	Poultry worker	29	1	NA	0	0	0	NA	NA	NA	NA	NA	NA
4761	Poultry worker	28	1	NA	0	0	0	NA	NA	NA	NA	NA	NA
4767	Poultry worker	28	1	NA	0	0	0	NA	NA	NA	NA	NA	NA
4789	Poultry worker	28	1	NA	0	0	0	NA	NA	NA	NA	NA	NA
4797	Poultry worker	28	1	NA	0	0	0	NA	NA	NA	NA	NA	NA
2250	Poultry worker	27	1	NA	0	0	0	NA	NA	NA	NA	NA	NA
4696	Poultry worker	27	1	NA	0	0	0	NA	NA	NA	NA	NA	NA
4798	Poultry worker	27	1	NA	0	0	0	NA	NA	NA	NA	NA	NA
2257	Poultry worker	26	1	NA	0	0	0	NA	NA	NA	NA	NA	NA
4700	Poultry worker	26	1	NA	0	0	0	NA	NA	NA	NA	NA	NA
4774	Poultry worker	26	1	NA	0	0	0	NA	NA	NA	NA	NA	NA
2794	Poultry worker	26	0	NA	0	0	0	NA	NA	NA	NA	NA	NA
4437	Poultry worker	25	1	NA	0	0	0	NA	NA	NA	NA	NA	NA
4722	Poultry worker	24	1	NA	0	0	0	NA	NA	NA	NA	NA	NA
4794	Poultry worker	22	1	NA	1	0	0	0	0	NA	NA	NA	NA
1403	Poultry worker	22	1	NA	0	0	0	NA	NA	NA	NA	NA	NA
4741	Poultry worker	21	1	NA	0	0	0	NA	NA	NA	NA	NA	NA
5109	Poultry worker	21	0	NA	0	0	0	NA	NA	NA	NA	NA	NA
2233	Poultry worker	17	1	NA	0	0	0	NA	NA	NA	NA	NA	NA
1464	Poultry worker	8	1	NA	0	0	0	NA	NA	NA	NA	NA	NA
2799	Poultry worker	7	1	NA	0	0	0	NA	NA	NA	NA	NA	NA

## Sheet: close contact_summary
Sample ID	Group	Age	Sex (1:Male)	Outcome (1:die)	Anti-IFN_α2 (1:Binding)	Anti-IFN_β1b (1:Binding)	Anti-IFN_ω (1:Binding)	Anti-IFN_α2_0.5 ng/ml (1:neutralizing)	Anti-IFN_α2_10 ng/ml (1:neutralizing)	Anti-IFN_β1b_0.25 ng/ml (1:neutralizing)	Anti-IFN_β1b_1 ng/ml (1:neutralizing)	Anti-IFN_ω_0.2 ng/ml (1:neutralizing)	Anti-IFN_ω_10 ng/ml (1:neutralizing)	Neutralization of the antiviral effect of IFNα2
899	Close contact	NA	NA	NA	0	0	0	NA	NA	NA	NA	NA	NA
3633	Close contact	89	0	NA	0	0	0	NA	NA	NA	NA	NA	NA
4056	Close contact	86	1	NA	0	0	0	NA	NA	NA	NA	NA	NA
282	Close contact	84	1	NA	0	0	0	NA	NA	NA	NA	NA	NA
1519	Close contact	83	1	NA	0	0	0	NA	NA	NA	NA	NA	NA
3158	Close contact	80	0	NA	0	0	0	NA	NA	NA	NA	NA	NA
285	Close contact	78	0	NA	0	0	0	NA	NA	NA	NA	NA	NA
216	Close contact	77	0	NA	1	0	0	0	0	NA	NA	NA	NA
1587	Close contact	76	1	NA	0	0	0	NA	NA	NA	NA	NA	NA
283	Close contact	73	1	NA	0	0	0	NA	NA	NA	NA	NA	NA
4550	Close contact	73	1	NA	0	0	0	NA	NA	NA	NA	NA	NA
3155	Close contact	73	0	NA	0	0	0	NA	NA	NA	NA	NA	NA
1439	Close contact	72	1	NA	0	0	0	NA	NA	NA	NA	NA	NA
1678	Close contact	72	1	NA	0	0	0	NA	NA	NA	NA	NA	NA
1694	Close contact	71	1	NA	0	0	0	NA	NA	NA	NA	NA	NA
1455	Close contact	70	1	NA	0	0	0	NA	NA	NA	NA	NA	NA
1593	Close contact	70	1	NA	0	0	0	NA	NA	NA	NA	NA	NA
3184	Close contact	69	1	NA	1	0	0	0	0	NA	NA	NA	NA
1119	Close contact	68	1	NA	0	0	0	NA	NA	NA	NA	NA	NA
3485	Close contact	67	0	NA	0	0	0	NA	NA	NA	NA	NA	NA
4812	Close contact	66	1	NA	0	0	0	NA	NA	NA	NA	NA	NA
1471	Close contact	65	1	NA	0	0	0	NA	NA	NA	NA	NA	NA
1742	Close contact	65	1	NA	0	0	0	NA	NA	NA	NA	NA	NA
4140	Close contact	65	1	NA	0	0	0	NA	NA	NA	NA	NA	NA
3519	Close contact	64	1	NA	0	0	0	NA	NA	NA	NA	NA	NA
3635	Close contact	64	0	NA	0	0	0	NA	NA	NA	NA	NA	NA
1657	Close contact	63	1	NA	0	0	0	NA	NA	NA	NA	NA	NA
3818	Close contact	62	1	NA	1	0	1	1	1	NA	NA	0	0	Yes
1602	Close contact	62	1	NA	0	0	0	NA	NA	NA	NA	NA	NA
3035	Close contact	62	1	NA	0	0	0	NA	NA	NA	NA	NA	NA
4893	Close contact	62	1	NA	0	0	0	NA	NA	NA	NA	NA	NA
1688	Close contact	62	0	NA	0	0	0	NA	NA	NA	NA	NA	NA
1745	Close contact	62	0	NA	0	0	0	NA	NA	NA	NA	NA	NA
1795	Close contact	61	1	NA	0	0	0	NA	NA	NA	NA	NA	NA
3297	Close contact	61	1	NA	0	0	0	NA	NA	NA	NA	NA	NA
3487	Close contact	61	1	NA	0	0	0	NA	NA	NA	NA	NA	NA
3783	Close contact	61	1	NA	0	0	0	NA	NA	NA	NA	NA	NA
4912	Close contact	61	1	NA	0	0	0	NA	NA	NA	NA	NA	NA
1591	Close contact	60	0	NA	0	0	0	NA	NA	NA	NA	NA	NA
144	Close contact	59	1	NA	0	0	0	NA	NA	NA	NA	NA	NA
3469	Close contact	59	1	NA	0	0	0	NA	NA	NA	NA	NA	NA
3575	Close contact	59	0	NA	0	0	0	NA	NA	NA	NA	NA	NA
3840	Close contact	58	1	NA	0	0	1	NA	NA	NA	NA	1	0
2237	Close contact	58	1	NA	0	0	0	NA	NA	NA	NA	NA	NA
4002	Close contact	57	1	NA	0	1	0	NA	NA	0	0	NA	NA
3623	Close contact	57	0	NA	0	0	0	NA	NA	NA	NA	NA	NA
159	Close contact	56	1	NA	0	0	0	NA	NA	NA	NA	NA	NA
1686	Close contact	56	0	NA	0	0	0	NA	NA	NA	NA	NA	NA
568	Close contact	55	1	NA	0	0	0	NA	NA	NA	NA	NA	NA
3283	Close contact	55	1	NA	0	0	0	NA	NA	NA	NA	NA	NA
979	Close contact	54	1	NA	0	0	0	NA	NA	NA	NA	NA	NA
2293	Close contact	54	1	NA	0	0	0	NA	NA	NA	NA	NA	NA
4139	Close contact	54	1	NA	0	0	0	NA	NA	NA	NA	NA	NA
5068	Close contact	54	1	NA	0	0	0	NA	NA	NA	NA	NA	NA
4902	Close contact	54	0	NA	0	0	0	NA	NA	NA	NA	NA	NA
863	Close contact	53	1	NA	0	0	0	NA	NA	NA	NA	NA	NA
924	Close contact	53	1	NA	0	0	0	NA	NA	NA	NA	NA	NA
1540	Close contact	53	1	NA	0	0	0	NA	NA	NA	NA	NA	NA
1702	Close contact	53	1	NA	0	0	0	NA	NA	NA	NA	NA	NA
1743	Close contact	53	1	NA	0	0	0	NA	NA	NA	NA	NA	NA
2125	Close contact	53	1	NA	0	0	0	NA	NA	NA	NA	NA	NA
5088	Close contact	53	1	NA	0	0	0	NA	NA	NA	NA	NA	NA
845	Close contact	53	0	NA	0	0	0	NA	NA	NA	NA	NA	NA
905	Close contact	53	0	NA	0	0	0	NA	NA	NA	NA	NA	NA
1603	Close contact	52	1	NA	0	0	0	NA	NA	NA	NA	NA	NA
158	Close contact	52	0	NA	0	0	0	NA	NA	NA	NA	NA	NA
3316	Close contact	52	0	NA	0	0	0	NA	NA	NA	NA	NA	NA
3629	Close contact	52	0	NA	0	0	0	NA	NA	NA	NA	NA	NA
1570	Close contact	51	1	NA	0	0	0	NA	NA	NA	NA	NA	NA
3651	Close contact	50	1	NA	0	0	0	NA	NA	NA	NA	NA	NA
5071	Close contact	50	1	NA	0	0	0	NA	NA	NA	NA	NA	NA
1744	Close contact	50	0	NA	0	0	0	NA	NA	NA	NA	NA	NA
1652	Close contact	49	1	NA	0	0	0	NA	NA	NA	NA	NA	NA
1690	Close contact	49	1	NA	0	0	0	NA	NA	NA	NA	NA	NA
2278	Close contact	49	1	NA	0	0	0	NA	NA	NA	NA	NA	NA
3721	Close contact	49	1	NA	0	0	0	NA	NA	NA	NA	NA	NA
3058	Close contact	48	1	NA	0	0	0	NA	NA	NA	NA	NA	NA
3551	Close contact	48	1	NA	0	0	0	NA	NA	NA	NA	NA	NA
3717	Close contact	48	1	NA	0	0	0	NA	NA	NA	NA	NA	NA
3803	Close contact	48	1	NA	0	0	0	NA	NA	NA	NA	NA	NA
3817	Close contact	48	1	NA	0	0	0	NA	NA	NA	NA	NA	NA
5041	Close contact	48	1	NA	0	0	0	NA	NA	NA	NA	NA	NA
1799	Close contact	48	0	NA	0	0	0	NA	NA	NA	NA	NA	NA
3306	Close contact	48	0	NA	0	0	0	NA	NA	NA	NA	NA	NA
1579	Close contact	47	1	NA	0	0	0	NA	NA	NA	NA	NA	NA
3132	Close contact	47	1	NA	0	0	0	NA	NA	NA	NA	NA	NA
3523	Close contact	47	1	NA	0	0	0	NA	NA	NA	NA	NA	NA
3865	Close contact	47	1	NA	0	0	0	NA	NA	NA	NA	NA	NA
160	Close contact	47	0	NA	0	0	0	NA	NA	NA	NA	NA	NA
3200	Close contact	47	0	NA	0	0	0	NA	NA	NA	NA	NA	NA
937	Close contact	46	1	NA	0	0	0	NA	NA	NA	NA	NA	NA
1605	Close contact	46	1	NA	0	0	0	NA	NA	NA	NA	NA	NA
3074	Close contact	46	1	NA	0	0	0	NA	NA	NA	NA	NA	NA
4554	Close contact	46	1	NA	0	0	0	NA	NA	NA	NA	NA	NA
2840	Close contact	46	0	NA	1	0	0	1	1	NA	NA	NA	NA	Yes
4880	Close contact	46	0	NA	0	1	0	NA	NA	0	0	NA	NA
849	Close contact	46	0	NA	0	0	0	NA	NA	NA	NA	NA	NA
3113	Close contact	45	1	NA	0	0	0	NA	NA	NA	NA	NA	NA
4083	Close contact	45	1	NA	0	0	0	NA	NA	NA	NA	NA	NA
4819	Close contact	45	1	NA	0	0	0	NA	NA	NA	NA	NA	NA
1397	Close contact	45	0	NA	0	0	0	NA	NA	NA	NA	NA	NA
2174	Close contact	45	0	NA	0	0	0	NA	NA	NA	NA	NA	NA
4042	Close contact	45	0	NA	0	0	0	NA	NA	NA	NA	NA	NA
151	Close contact	44	1	NA	0	0	0	NA	NA	NA	NA	NA	NA
3785	Close contact	44	1	NA	0	0	0	NA	NA	NA	NA	NA	NA
4587	Close contact	44	1	NA	0	0	0	NA	NA	NA	NA	NA	NA
4588	Close contact	44	0	NA	0	0	0	NA	NA	NA	NA	NA	NA
976	Close contact	43	1	NA	0	0	0	NA	NA	NA	NA	NA	NA
3073	Close contact	43	1	NA	0	0	0	NA	NA	NA	NA	NA	NA
4172	Close contact	43	1	NA	0	0	0	NA	NA	NA	NA	NA	NA
4228	Close contact	43	1	NA	0	0	0	NA	NA	NA	NA	NA	NA
4552	Close contact	43	1	NA	0	0	0	NA	NA	NA	NA	NA	NA
5168	Close contact	43	1	NA	0	0	0	NA	NA	NA	NA	NA	NA
932	Close contact	43	0	NA	0	0	0	NA	NA	NA	NA	NA	NA
1664	Close contact	43	0	NA	0	0	0	NA	NA	NA	NA	NA	NA
4815	Close contact	43	0	NA	0	0	0	NA	NA	NA	NA	NA	NA
1730	Close contact	42	1	NA	0	0	0	NA	NA	NA	NA	NA	NA
3741	Close contact	42	1	NA	0	0	0	NA	NA	NA	NA	NA	NA
1606	Close contact	42	0	NA	0	0	0	NA	NA	NA	NA	NA	NA
2912	Close contact	42	0	NA	0	0	0	NA	NA	NA	NA	NA	NA
3797	Close contact	42	0	NA	0	0	0	NA	NA	NA	NA	NA	NA
1727	Close contact	41	1	NA	0	0	0	NA	NA	NA	NA	NA	NA
5181	Close contact	41	1	NA	0	0	0	NA	NA	NA	NA	NA	NA
146	Close contact	40	1	NA	0	0	0	NA	NA	NA	NA	NA	NA
3722	Close contact	40	1	NA	0	0	0	NA	NA	NA	NA	NA	NA
3798	Close contact	40	1	NA	0	0	0	NA	NA	NA	NA	NA	NA
3859	Close contact	40	1	NA	0	0	0	NA	NA	NA	NA	NA	NA
3998	Close contact	40	1	NA	0	0	0	NA	NA	NA	NA	NA	NA
5179	Close contact	40	1	NA	0	0	0	NA	NA	NA	NA	NA	NA
908	Close contact	40	0	NA	0	0	0	NA	NA	NA	NA	NA	NA
1576	Close contact	40	0	NA	0	0	0	NA	NA	NA	NA	NA	NA
276	Close contact	39	1	NA	0	0	0	NA	NA	NA	NA	NA	NA
3179	Close contact	39	1	NA	0	0	0	NA	NA	NA	NA	NA	NA
3694	Close contact	39	1	NA	0	0	0	NA	NA	NA	NA	NA	NA
3970	Close contact	39	1	NA	0	0	0	NA	NA	NA	NA	NA	NA
5149	Close contact	39	1	NA	0	0	0	NA	NA	NA	NA	NA	NA
217	Close contact	39	0	NA	0	0	0	NA	NA	NA	NA	NA	NA
1472	Close contact	39	0	NA	0	0	0	NA	NA	NA	NA	NA	NA
5019	Close contact	39	0	NA	0	0	0	NA	NA	NA	NA	NA	NA
3350	Close contact	38	1	NA	0	0	0	NA	NA	NA	NA	NA	NA
3678	Close contact	38	1	NA	0	0	0	NA	NA	NA	NA	NA	NA
4548	Close contact	38	1	NA	0	0	0	NA	NA	NA	NA	NA	NA
943	Close contact	38	0	NA	0	0	0	NA	NA	NA	NA	NA	NA
952	Close contact	38	0	NA	0	0	0	NA	NA	NA	NA	NA	NA
1513	Close contact	38	0	NA	0	0	0	NA	NA	NA	NA	NA	NA
1459	Close contact	37	1	NA	0	0	0	NA	NA	NA	NA	NA	NA
2997	Close contact	37	1	NA	0	0	0	NA	NA	NA	NA	NA	NA
3101	Close contact	37	1	NA	0	0	0	NA	NA	NA	NA	NA	NA
3108	Close contact	37	1	NA	0	0	0	NA	NA	NA	NA	NA	NA
4461	Close contact	37	1	NA	0	0	0	NA	NA	NA	NA	NA	NA
4877	Close contact	37	1	NA	0	0	0	NA	NA	NA	NA	NA	NA
155	Close contact	37	0	NA	0	0	0	NA	NA	NA	NA	NA	NA
3262	Close contact	37	0	NA	0	0	0	NA	NA	NA	NA	NA	NA
4813	Close contact	37	0	NA	0	0	0	NA	NA	NA	NA	NA	NA
3186	Close contact	36	1	NA	0	0	0	NA	NA	NA	NA	NA	NA
3719	Close contact	36	1	NA	0	0	0	NA	NA	NA	NA	NA	NA
3740	Close contact	36	1	NA	0	0	0	NA	NA	NA	NA	NA	NA
3829	Close contact	36	1	NA	0	0	0	NA	NA	NA	NA	NA	NA
4145	Close contact	36	1	NA	0	0	0	NA	NA	NA	NA	NA	NA
4147	Close contact	36	1	NA	0	0	0	NA	NA	NA	NA	NA	NA
280	Close contact	36	0	NA	0	1	0	NA	NA	0	0	NA	NA
5145	Close contact	35	1	NA	0	0	1	NA	NA	NA	NA	0	0
1601	Close contact	35	1	NA	0	0	0	NA	NA	NA	NA	NA	NA
3538	Close contact	35	1	NA	0	0	0	NA	NA	NA	NA	NA	NA
3707	Close contact	35	1	NA	0	0	0	NA	NA	NA	NA	NA	NA
4826	Close contact	35	1	NA	0	0	0	NA	NA	NA	NA	NA	NA
269	Close contact	35	0	NA	0	0	0	NA	NA	NA	NA	NA	NA
2148	Close contact	35	0	NA	0	0	0	NA	NA	NA	NA	NA	NA
2960	Close contact	35	0	NA	0	0	0	NA	NA	NA	NA	NA	NA
3230	Close contact	35	0	NA	0	0	0	NA	NA	NA	NA	NA	NA
1024	Close contact	34	1	NA	0	0	0	NA	NA	NA	NA	NA	NA
1592	Close contact	34	1	NA	0	0	0	NA	NA	NA	NA	NA	NA
3298	Close contact	34	1	NA	0	0	0	NA	NA	NA	NA	NA	NA
4843	Close contact	34	1	NA	0	0	0	NA	NA	NA	NA	NA	NA
147	Close contact	34	0	NA	0	0	0	NA	NA	NA	NA	NA	NA
3225	Close contact	34	0	NA	0	0	0	NA	NA	NA	NA	NA	NA
4168	Close contact	34	0	NA	0	0	0	NA	NA	NA	NA	NA	NA
1613	Close contact	33	1	NA	0	0	0	NA	NA	NA	NA	NA	NA
3626	Close contact	33	1	NA	0	0	0	NA	NA	NA	NA	NA	NA
3679	Close contact	33	1	NA	0	0	0	NA	NA	NA	NA	NA	NA
5098	Close contact	33	0	NA	0	0	1	NA	NA	NA	NA	1	1
3546	Close contact	33	0	NA	0	0	0	NA	NA	NA	NA	NA	NA
222	Close contact	32	1	NA	0	0	0	NA	NA	NA	NA	NA	NA
1537	Close contact	32	1	NA	0	0	0	NA	NA	NA	NA	NA	NA
3825	Close contact	32	1	NA	0	0	0	NA	NA	NA	NA	NA	NA
5096	Close contact	32	1	NA	0	0	0	NA	NA	NA	NA	NA	NA
5214	Close contact	32	1	NA	0	0	0	NA	NA	NA	NA	NA	NA
1679	Close contact	32	0	NA	0	0	0	NA	NA	NA	NA	NA	NA
3699	Close contact	32	0	NA	0	0	0	NA	NA	NA	NA	NA	NA
3089	Close contact	31	1	NA	0	0	0	NA	NA	NA	NA	NA	NA
3103	Close contact	31	1	NA	0	0	0	NA	NA	NA	NA	NA	NA
3114	Close contact	31	1	NA	0	0	0	NA	NA	NA	NA	NA	NA
4545	Close contact	31	1	NA	0	0	0	NA	NA	NA	NA	NA	NA
4573	Close contact	31	0	NA	0	0	0	NA	NA	NA	NA	NA	NA
3823	Close contact	30	1	NA	0	0	0	NA	NA	NA	NA	NA	NA
4889	Close contact	30	1	NA	0	0	0	NA	NA	NA	NA	NA	NA
164	Close contact	30	0	NA	0	1	0	NA	NA	0	0	NA	NA
3020	Close contact	30	0	NA	0	0	0	NA	NA	NA	NA	NA	NA
3820	Close contact	30	0	NA	0	0	0	NA	NA	NA	NA	NA	NA
4497	Close contact	30	0	NA	0	0	0	NA	NA	NA	NA	NA	NA
4532	Close contact	30	0	NA	0	0	0	NA	NA	NA	NA	NA	NA
250	Close contact	29	1	NA	0	0	0	NA	NA	NA	NA	NA	NA
1000	Close contact	29	1	NA	0	0	0	NA	NA	NA	NA	NA	NA
2949	Close contact	29	1	NA	0	0	0	NA	NA	NA	NA	NA	NA
3677	Close contact	29	1	NA	0	0	0	NA	NA	NA	NA	NA	NA
3951	Close contact	29	1	NA	0	0	0	NA	NA	NA	NA	NA	NA
4070	Close contact	29	1	NA	0	0	0	NA	NA	NA	NA	NA	NA
4502	Close contact	29	1	NA	0	0	0	NA	NA	NA	NA	NA	NA
5152	Close contact	29	1	NA	0	0	0	NA	NA	NA	NA	NA	NA
139	Close contact	28	1	NA	0	0	0	NA	NA	NA	NA	NA	NA
287	Close contact	28	1	NA	0	0	0	NA	NA	NA	NA	NA	NA
2298	Close contact	28	1	NA	0	0	0	NA	NA	NA	NA	NA	NA
2990	Close contact	28	0	NA	0	0	0	NA	NA	NA	NA	NA	NA
3659	Close contact	28	0	NA	0	0	0	NA	NA	NA	NA	NA	NA
1037	Close contact	27	1	NA	0	0	0	NA	NA	NA	NA	NA	NA
4499	Close contact	27	1	NA	0	0	0	NA	NA	NA	NA	NA	NA
4865	Close contact	27	1	NA	0	0	0	NA	NA	NA	NA	NA	NA
1682	Close contact	27	0	NA	0	0	0	NA	NA	NA	NA	NA	NA
3725	Close contact	27	0	NA	0	0	0	NA	NA	NA	NA	NA	NA
3860	Close contact	27	0	NA	0	0	0	NA	NA	NA	NA	NA	NA
4017	Close contact	27	0	NA	0	0	0	NA	NA	NA	NA	NA	NA
4038	Close contact	27	0	NA	0	0	0	NA	NA	NA	NA	NA	NA
4518	Close contact	27	0	NA	0	0	0	NA	NA	NA	NA	NA	NA
4909	Close contact	27	0	NA	0	0	0	NA	NA	NA	NA	NA	NA
265	Close contact	26	1	NA	0	0	0	NA	NA	NA	NA	NA	NA
1734	Close contact	26	1	NA	0	0	0	NA	NA	NA	NA	NA	NA
3264	Close contact	26	1	NA	0	0	0	NA	NA	NA	NA	NA	NA
3571	Close contact	26	1	NA	0	0	0	NA	NA	NA	NA	NA	NA
3927	Close contact	26	1	NA	0	0	0	NA	NA	NA	NA	NA	NA
971	Close contact	26	0	NA	0	0	0	NA	NA	NA	NA	NA	NA
1486	Close contact	26	0	NA	0	0	0	NA	NA	NA	NA	NA	NA
4855	Close contact	26	0	NA	0	0	0	NA	NA	NA	NA	NA	NA
4911	Close contact	25	1	NA	0	0	0	NA	NA	NA	NA	NA	NA
37	Close contact	25	0	NA	0	0	0	NA	NA	NA	NA	NA	NA
861	Close contact	25	0	NA	0	0	0	NA	NA	NA	NA	NA	NA
1797	Close contact	25	0	NA	0	0	0	NA	NA	NA	NA	NA	NA
2903	Close contact	25	0	NA	0	0	0	NA	NA	NA	NA	NA	NA
4890	Close contact	25	0	NA	0	0	0	NA	NA	NA	NA	NA	NA
264	Close contact	24	0	NA	1	0	0	0	0	NA	NA	NA	NA
1042	Close contact	24	0	NA	0	0	0	NA	NA	NA	NA	NA	NA
4062	Close contact	24	0	NA	0	0	0	NA	NA	NA	NA	NA	NA
4854	Close contact	24	0	NA	0	0	0	NA	NA	NA	NA	NA	NA
4871	Close contact	24	0	NA	0	0	0	NA	NA	NA	NA	NA	NA
5057	Close contact	24	0	NA	0	0	0	NA	NA	NA	NA	NA	NA
999	Close contact	23	1	NA	0	0	0	NA	NA	NA	NA	NA	NA
2236	Close contact	23	1	NA	0	0	0	NA	NA	NA	NA	NA	NA
3289	Close contact	23	1	NA	0	0	0	NA	NA	NA	NA	NA	NA
4626	Close contact	23	1	NA	0	0	0	NA	NA	NA	NA	NA	NA
3527	Close contact	23	0	NA	0	0	0	NA	NA	NA	NA	NA	NA
5224	Close contact	23	0	NA	0	0	0	NA	NA	NA	NA	NA	NA
1728	Close contact	22	1	NA	0	0	0	NA	NA	NA	NA	NA	NA
4505	Close contact	22	1	NA	0	0	0	NA	NA	NA	NA	NA	NA
4527	Close contact	22	1	NA	0	0	0	NA	NA	NA	NA	NA	NA
4884	Close contact	22	1	NA	0	0	0	NA	NA	NA	NA	NA	NA
136	Close contact	22	0	NA	0	0	0	NA	NA	NA	NA	NA	NA
902	Close contact	22	0	NA	0	0	0	NA	NA	NA	NA	NA	NA
3948	Close contact	22	0	NA	0	0	0	NA	NA	NA	NA	NA	NA
3134	Close contact	21	1	NA	0	0	0	NA	NA	NA	NA	NA	NA
4079	Close contact	21	1	NA	0	0	0	NA	NA	NA	NA	NA	NA
3118	Close contact	20	1	NA	0	0	0	NA	NA	NA	NA	NA	NA
3117	Close contact	19	1	NA	0	0	0	NA	NA	NA	NA	NA	NA
4810	Close contact	18	0	NA	0	0	0	NA	NA	NA	NA	NA	NA
